# Supplementary material for: A patatin-like phospholipase mediates Rickettsia parkeri escape from host membranes
Source: Nat Commun. 2022 Jun 27;13:3656. doi: 10.1038/s41467-022-31351-y (PMC9237051; doi:10.1038/s41467-022-31351-y)
Supplement: Supplementary file 4 — Source Data [file 41467_2022_31351_MOESM4_ESM.xlsx]

## Sheet: Fig 1a
PLA2 assay
	Pat1		Pat1 S50A		MBP
-Vero lysate	249.867	269.995	20.2637	27.159	-16.8147	-0.492
+Vero lysate	549.98	614.797	-6.42	-4.317	62.6433	24.3233

## Sheet: Fig 1e
WT	pat1::Tn	pat1::Tn pat1+
0.334	0.214	0.235
0.315	0.403	0.144
0.135	0.213	0.141
0.102	0.209	0.298
0.373	0.213	0.185
0.385	0.237	0.165
0.602	0.133	1.131
0.384	0.118	0.155
0.371	0.111	0.213
0.335	0.172	0.102
0.326	0.109	0.401
0.641	0.157	0.449
0.35	0.129	0.383
0.176	0.126	0.357
0.241	0.111	0.508
0.387	0.128	0.353
0.2	0.113	0.128
0.287	0.131	1.252
0.256	0.124	0.508
0.53	0.15	0.838
0.384	0.157	0.654
0.21	0.105	0.196
0.652	0.102	0.581
0.232	0.177	0.821
0.258	0.137	0.527
0.111	0.124	1.335
0.298	0.107	1.37
0.182	0.129	0.804
0.248	0.185	0.64
0.319	0.118	0.118
0.313	0.118	0.599
0.278	0.202	1.324
0.326	0.139	0.606
0.284	0.104	0.712
0.254	0.137	0.725
0.569	0.179	1.25
0.31	0.129	0.471
0.475	0.183	1.106
0.606	0.137	0.688
0.782	0.113	1.27
0.703	0.148	0.788
1.168	0.144	0.651
0.588	0.104	0.579
0.643	0.105	1.248
0.25	0.203	0.73
0.996	0.166	0.566
0.54	0.203	1.102
0.381	0.176	0.499
0.331	0.107	0.481
0.645	0.122	0.921
0.617	0.126	0.529
0.532	0.107	0.49
0.311	0.124	0.468
0.617	0.141	0.356
0.856	0.138	0.331
0.649	0.382	0.4
0.625	0.532	0.277
0.645	0.227	0.433
0.488	0.325	0.44
0.127	0.185	0.164
0.656	0.185	0.126
0.776	0.136	0.258
0.902	0.127	0.145
0.248	0.101	0.204
	0.178	0.204
0.152	0.181	0.38
0.34	0.11	0.298
0.23	0.108	0.106
0.14	0.167	0.113
0.844	0.464	0.291
0.11	0.202	0.471
1.408	0.342	0.295
0.141	0.157	0.173
0.112	0.243	0.729
0.349	0.448	0.309
0.187	0.108	0.239
0.141	0.208	0.265
0.537	0.105	0.499
0.188	0.262	0.37
0.129	0.246	0.302
0.157	0.492	0.577
0.136	0.103	0.714
0.256	0.155	0.682
0.145	0.161	0.27
0.126	0.12	0.312
0.248	0.101	0.412
1.888	0.134	0.164
0.419	0.253	0.509
0.665	0.11	0.223
0.148	0.145	0.159
0.494	0.143	0.274
0.26	0.161	0.551
0.162	0.119	0.145
0.386	0.104	0.311
0.422	0.123	0.323
0.733	0.14	0.583
0.309	0.132	0.199
0.457	0.113	0.653
0.15	0.114	0.37
0.403	0.133	0.422
0.597	0.116	0.26
0.59	0.307	0.375
0.42	0.263	0.265
0.475	0.161	1.373
0.174	0.14	0.248
0.591	0.102	0.297
0.658	0.128	0.717
0.604	0.104	0.398
0.368	0.339	0.192
0.452		0.241
0.256		0.145
0.504		0.316
0.64		0.319
0.581		0.284
0.567		0.338
1.057		1.225
0.508		0.318
1.302		0.373
0.454		0.344
0.466		0.131
0.408		0.166
0.45		0.354
0.331		0.358
0.495		0.401
0.502		0.19
0.579		0.265
0.267		0.147
0.391		0.12
0.422		0.277
0.302		0.607
0.696		0.133
0.119		0.154
0.386		0.178
0.295		0.183
0.508		0.511
0.433		0.173
0.154		0.297
0.19		0.117
0.522		0.225
0.419		0.386
0.42		0.199
0.44
0.577
0.588
0.225
0.513
0.431
0.379
0.255
0.326
1.193
0.447
0.6
0.321
0.431
0.314
0.187
0.433
0.318
0.429
0.492
1
0.511
0.11
0.19
0.147
1.035
0.368
0.441
0.239
0.537
0.471
0.155
0.281
0.162
0.541
0.483
0.56
0.312
0.56
0.297
1.277
0.255
0.506
0.417
0.192
0.283
0.267
0.572
0.213
0.328
0.309
0.194
0.473
0.29
0.204
0.124
0.347
0.436
0.462
0.427
0.243
0.304
0.15
0.365
0.509
0.462
0.398
0.78
0.342
0.44
0.314
0.152
0.333
0.3
0.543
0.34
0.223
0.147
0.365
0.309
0.448
0.15
0.286
0.319
0.208
0.532
0.3
0.201
0.408
0.307
0.126
0.379
0.356
0.3
0.314
0.407
0.475
0.145
0.314
0.37
0.291
0.174
0.241
0.912
0.311
0.492
0.337
0.199
0.204
0.143
0.326
0.23
0.34
0.389
0.792
0.438
0.131
0.106
0.881
0.283
0.169
0.358
0.426
0.375
0.117

## Sheet: Fig 2f
normalized
time post-infection	WT			pat1::Tn			pat1::Tn + pat1
4	1	1	1	1	1	1	1	1
24	16.6667	23.5211	22.716	17.1875	15.2727	16.6667	21.333	12.1429
48	112.778	422.535	306.173	293.75	149.091	140.556	306.667	202.857
72	4266.67	698.59	629.63	2550	1978.18	622.222	1280	900
96	5066.67	718.31	925.926	3300	4090.91	2444.44	2366.67	3857.14
Raw values
time post-infection	WT			pat1::Tn			pat1::Tn + pat1
4	900	3550	4050	1600	2750	450	1500	350
24	15000	83500	92000	27500	42000	7500	32000	4250
48	101500	1500000	1240000	470000	410000	63250	460000	71000
72	3840000	2480000	2550000	4080000	5440000	280000	1920000	315000
96	4560000	2550000	3750000	5280000	11250000	1100000	3550000	1350000

## Sheet: Fig 1g
normalized
time post-infection	WT			pat1::Tn			pat1::Tn + pat1
4	1	1	1	1	1	1	1	1	1
24	1.49074	4.43137	9.14894	5.625	2.82222	9.01408	9.69388	17.0588	19.8529
48	45.0926	34.3137	182.979	11.6406	19	71.83	43.8776	155.882	280.882
72	107.407	147.059	156.383	40	15	43.662	126.531	264.706	73.5294
96	59.2593	89.0196	44.6809	40	30	13.2394	21.2245	29.4118	17.1324
Raw values
time post-infection	WT			pat1::Tn			pat1::Tn + pat1
4	27000	25500	47000	32000	30000	35500	49000	34000	34000
24	40250	113000	430000	180000	84666.7	320000	475000	580000	675000
48	1217500	875000	8600000	372500	570000	2550000	6200000	5300000	9550000
72	2900000	3750000	7350000	1300000	450000	1550000	2150000	9000000	2500000
96	1600000	2270000	2100000	1280000	900000	470000	1040000	1000000	582500

## Sheet: Fig 1h
IV infection_mouse survival
					Survival proportions
mouse	days post-infection	WT	pat1::Tn		Days elapsed	WT	pat1::tn
pat1_1	10		1		0	100	100
pat1_2	40		0		5	50
pat1_3	40		0		6	20
Pat_4	40		0		7	10
Pat1_5	40		1		10	0	85.7143
Pat1_6	40		0		40		71.4286
pat1_7	40		0
WT1	5	1
WT2	5	1
WT3	5	1
WT4	5	1
WT5	5	1
WT6	6	1
WT7	6	1
WT8	6	1
WT9	7	1
WT10	10	1
0=alive

## Sheet: Fig 1i
IV infection_temperature
days post-infection	WT										pat1::Tn
0	101.1	100.8	103	101.6	100.1	100.6	99.5	101.6	98.7	98.5	99.1	99.5	99	100.1	100.1	100.2	101.1
3	99.8	99.5	99.4	99.7	98.9	101.2	101.1	101.8	99.7	99.1	100.3	99.4	101	101.5	101	100.5	99.6
5	86.4	84.1	87.1	93.5	90	98.8	97	97.8	98.4	84.4	99.9	99.8	99.9	96.1	98	98.9	99.5
6				94.5				95.7						95.8	97.6	98.3	99
7				79.3				97.7			97.2	97.6	97.8	95.5	97.1	98.1	98.2
10											96	96.9	97.4	97.9		99.9	98.5
12											96.9	95.7	97.3	96.6		95.3	94.7
14											96.9	96.5	97.2	93		94.1	94
17											99	99	98.7	97		96.1	94.5
21											99	99	98.6	98.2		99	99.6
24											99	99	98	96		97	99
31											100.2	99	100
35											99	99	99.3	96.6		98.1	99.4
40											100.1	99.4	99.8	99.2		98.4	101.7

## Sheet: Fig 1j
IV infection_weight loss
days post-infection	WT										pat1::Tn
0	100	100	100	100	100	100	100	100	100	100	100	100	100	100	100	100	100
3	96.18	95.8	96.32	96.06	96.68	88.9328	90.5797	99.0881	96.0396	90	102.642	102.531	102.278	89.899	85.9574	95.2542	97.551
5	82.15	82.73	81.74	79.48	81.31	79.8419	80.4348	89.9696	83.4983	78.6667	96.6038	97.3822	98.3921	79.8	75.7447	86.4407	86.9388
6
7				70.59				87.538			87.2075	91.7976	92.0947	78.7879	70.2128	84.7458	86.5306
10											86.9434	86.3874	85.1273	92.4242		82.7119	79.5918
12											86.2642	86.2129	84.4573
14											89.3962	88.8307	88.8343	71.2121		77.9661	73.8776
17											99.1321	96.2478	96.5163
21											99.7358	98.6038	97.2756	90.9091		87.0169	90.6122
24											101.509	100.785	101.385	86.7677		86.1017	90.6122
31											103.774	102.967	105.851
35											106.792	106.326	110.138	101.01		90.5085	96.3265
40											110.943	107.112	109.781	96.9697		88.8136	88.8136

## Sheet: Fig 2b
	single membranes			double membranes			cytosol
WT	25	28.5714	26.087	4.16667	3.57143	0	70.8333	67.8571	73.913
pat1::Tn	55.8824	53.8462	54.5455	14.7059	11.5385	9.09091	29.4118	34.6154	36.3636

## Sheet: Fig 2d
digitonin/vacuolar bacteria-HMEC
1.5 hpi			4 hpi
WT	pat1::Tn	pat1::tn + pat1	WT	pat1::Tn	pat1::tn + pat1
41.6667	54.8387	44	22.6804	28.5714	51.7241
45.9459	78.5714	43.5897	22.7273	65.2174	59.7403
40.3226	72.5	61.194	37.3626	21.2766	41.1765
32.2581	67.8571	52.381	51.1628	34.6939	43.3962
40.7407	72.5806	39.3443	37.0787	18.75	41.5385
	85.7143	23.6111	56.8807	40.2778	36.5385
60	70.6897	42.8571	43.0233	66.6667	48.1013
53.4247	75	35	47.3684	52.1127	42.623
64.2857	63.6364	48.4375	48.1013	34.6939	34.4262
57.1429	77.4194	38.6364	68.1319	40.625	51.2821
50	85.2941	61.6667	47.3118	32.6087	35.1064
54.4304	68.75	36.5079	52.1277	26.1905	53.5714
46.2687	71.4286	17.9487	58.4158	53.3333	50.4854
45.0704	77.7778	55.5556	37.037	46.1538	40.9091
45.7627	62.963	43.1034	48.3871	36.1111	36.1111
	78.3784	36.9231	37.3737	45.7143	45.4545
38.5542	33.3333	37.3333	71.4286	50	54.1667
28.0488	67.5	30	39.5349	51.8519	53.4884
60.2564	50	71.0843	21.6667	35.4839	43.2432
67.6471	68.9655	39.3939	62.963	50	53.1915
44.4444	52.9412	25	56.7164	55.814	48.0769
49.0196	64.4444	44.7368	57.1429	52.6316	25
46.1538	52.1739	26.7857	25.8065	16.129	40.9836
44.2623	70.5882	43.3962	46.9388	65.5172	48.8372
14.2857	75	45.614	54.717	51.3514	40.5405
21.5517	92	41.6667		86.8421	30.4348
55.0562	88	53.8462	34.375	42.1053	32.5581
29.8507	75.8621	27.2727	46.9697	41.6667	40
35.7143	87.5	26.1905	33.3333	79.3103	47.1429
25.3521	95	49.3151	75.5102	31.25	51.5625
50.7246	50	33.3333	44.8276	25	59.7403
70.3704	94.2857	46.6667	47.2973	54.0541	46.5116
	88.5714	40	50.7937	41.6667

## Sheet: Fig 2e
digitonin/vacuolar bacteria-BMDM
WT	pat1::Tn
0	100
40	92.8571
	90.4762
44.4444	93.3333
66.6667	100
25	84.6154
82.3529	96.7742
61.5385	78.2609
25	100
0	100
60	100
71.4286	91.6667
88.8889	93.3333
100	83.3333
50	92.8571
0	100
50	100
64.2857	75
81.25	86.2069
71.4286	85.7143
92.8571	77.7778
85.7143	80
56.25	86.9565
69.2308	94.7368
85	71.4286
86.9565	80
100	78.3784
85.3659	100
73.8095	95.4545
61.1111	85
65.9091	90.4762
63.4921	100
88	75
84.0909	95.8333
77.6699	86.6667
74.1935	90
75	87.5
96.0784	94.1176
72.2222	92.5
80	86.1111
88.0952	82.6087
86.4865	85.7143
71.4286	66.6667
80	81.5789
76.3889	89.1892
29.7297	83.871
49.1228	86.4407
40.5172	90.3226
36.2069	97.9167
35.4167	90.2439
50	86.4865
33.0189	60
39.3258	41.6667
46.6667	77.7778
45.0382	76.9231
49.2188	80
43.6975	90.9091
71.7391	87.5
69.6203	78.5714
44.0476	75
53.7634	76.9231
	90
	82.1429
	80
	52.381
	74.0741
	85.7143
	60
	72
	69.5652
	43.4783
	71.4286

[truncated: 26 more sheets: Fig 2g, Fig 2h, Fig 3b, Fig 3c, Fig 3d, Fig 4c, Fig4e, Fig 4f, Fig 5c, Fig 5d, Fig 5e, Fig 5f, Fig 6b, Fig 6e, Fig 6g, Fig 7b, Fig 7c, Fig 7d, Fig S2b, Fig S3b …]
